# Supplementary material for: Leucobacter manosquensis sp. nov.—A Novel Bacterial Species Isolated from Healthy Human Skin
Source: Microorganisms. 2023 Oct 11;11(10):2535. doi: 10.3390/microorganisms11102535 (PMC10609233; doi:10.3390/microorganisms11102535)
Supplement: Supplementary file 1 [file microorganisms-11-02535-s001.zip]

Archive with 1 entries (1 files):
- microorganisms-2604571-supplementary.pptx
